# Supplementary material for: Identifying the changing age distribution of opioid-related mortality with high-frequency data
Source: PLoS One. 2022 Apr 20;17(4):e0265509. doi: 10.1371/journal.pone.0265509 (PMC9020746; doi:10.1371/journal.pone.0265509)
Supplement: S1 Fig — (a) Males. (b) Females. (ZIP) [file pone.0265509.s001.zip]

Archive with 2 entries (2 files):
- S1a_Fig.tiff
- S1b_Fig.tiff
